# Supplementary material for: A phylogenomic analysis of Escherichia coli / Shigella group: implications of genomic features associated with pathogenicity and ecological adaptation
Source: BMC Evol Biol. 2012 Sep 7;12:174. doi: 10.1186/1471-2148-12-174 (PMC3444427; doi:10.1186/1471-2148-12-174)
Supplement: Additional file 1 — Table S1. List of genes along the LCBs which are specific to six Shigella strains. [file 1471-2148-12-174-S1.xlsx]

## Sheet: Sheet1
List of genes along the LCBs which are specific to six Shigella strains.
LCB ID	Strain	Locus tag	Strand	Gene	Product
1608	Sf 301	SF1335	+		conserved hypothetical protein
1608	Sf 2457T	S1418	+		conserved hypothetical protein
1608	Ss 046	SSO_1176	-		conserved hypothetical protein
1608	Sd 197	SDY3983	+		conserved hypothetical protein
1608	Sd 227	SBO4394	-		conserved hypothetical protein
1608	Sf 8401	SFV_1345	+		conserved hypothetical protein
1690	Sf 301	SF3512	+		conserved hypothetical protein
1690	Sf 301	SF3513	+		transposase
1690	Sf 2457T	S4252	-		transposase
1690	Sf 2457T	S4253	-		conserved hypothetical protein
1690	Ss 046	SSO_3583	-		transposase
1690	Ss 046	SSO_3584	-		transposase
1690	Sd 197	SDY0463	+	insC	IS2 insertion element repressor InsA; CP4-44 prophage
1690	Sd 197	SDY0464	+		transposase
1690	Sb227	SBO3892	-		transposase
1690	Sb227	SBO3893	-		transposase
1690	Sf 8401	SFV_3496	+		transposase
1690	Sf 8401	SFV_3497	+		transposase
2246	Sf 301	SF0516	-		transposase ORF B, IS911
2246	Sf 301	SF0517	-		transposase ORF A, IS3 family
2246	Sf 2457T	S0522	-		fragment of transposase ORF B, IS911 (partial)
2246	Sf 2457T	S0523	-		fragment of transposase ORF A, IS911 (partial)
2246	Ss 046	SSO_0730	-		transposase ORF B, IS911
2246	Ss 046	SHISS0783	-		transposase ORF A, IS3 family
2246	Sd 197	SDY0845	+		fragment of transposase ORF A, IS911 (partial)
2246	Sd 197	SDY0846	+		transposase ORF B, IS911
2246	Sb227	SBO0512	-		transposase ORF B, IS911
2246	Sb227	SHISB0561	-		transposase ORF A, IS3 family
2246	Sf 8401	SFV_0551	-		transposase ORF B, IS911
2246	Sf 8401	SFV_0552	-		fragment of transposase ORF A, IS911 (partial)
1353	Sf 301	SF0722	-		65.4 kDa antigen
1353	Sf 2457T	S0761	-		60 kDa antigen (fragment)
1353	Sf 2457T	SHIFL0800	-		65.4 kDa antigen
1353	Ss 046	SSO_0751	-		65.4 kDa antigen
1353	Sd 197	SDY0834	+		65.4 kDa antigen
1353	Sd 197	SHISD0941	-		conserved hypothetical protein
1353	Sb227	SBO2084	-		65.4 kDa antigen
1353	Sf 8401	SFV_2737	-		65.4 kDa antigen
