# Supplementary material for: A phylogenomic analysis of Escherichia coli / Shigella group: implications of genomic features associated with pathogenicity and ecological adaptation
Source: BMC Evol Biol. 2012 Sep 7;12:174. doi: 10.1186/1471-2148-12-174 (PMC3444427; doi:10.1186/1471-2148-12-174)
Supplement: Additional file 2 — Table S2. List of genes within the LCBs that are specific to six enterohemorrhagic E. coli. [file 1471-2148-12-174-S2.xlsx]

## Sheet: Sheet1
List of genes within the LCBs that are specific to six enterohemorrhagic E. coli.
LCB ID	Strain	Locus tag	Strand	Gene	Product
1318	O157:H7 EDL933	Z1901	+		conserved hypothetical protein
1318	O157:H7 EDL933	Z1902	+		putative head-tail adaptor of prophage CP-933X ( head-tail adaptor)
1318	O157:H7 EDL933	Z1903	+		conserved hypothetical protein
1318	O157:H7 EDL933	Z1905	+		Putative structural component (fragment)
1318	O157:H7 EDL933	Z1906	+		conserved hypothetical protein
1318	O157:H7 EDL933	Z1908	+		putative tail component of prophage CP-933X
1318	O157:H7 Sakai	ECs1796	+		conserved hypothetical protein
1318	O157:H7 Sakai	ECs1797	+		putative head-tail adaptor
1318	O157:H7 Sakai	ECs1798	+		putative structural component
1318	O157:H7 Sakai	ECs1799	+		putative structural component
1318	O157:H7 Sakai	ECs1800	+		putative major tail subunit
1318	O157:H7 EC4115	ECH74115_2176	-		putative major tail subunit of phage origin
1318	O157:H7 EC4115	ECH74115_2177	-		putative structural component of phage origin
1318	O157:H7 EC4115	ECH74115_2178	-		putative structural component HK97 gp of phage origin
1318	O157:H7 EC4115	ECH74115_2179	-		head-tail adaptor from phage origin
1318	O157:H7 EC4115	ECH74115_2180	-		conserved hypothetical protein of phage origin
1318	O103:H2 12009	ECO103_5216	+		putative DNA packaging protein
1318	O103:H2 12009	ECO103_5217	+		putative head-tail adaptor
1318	O103:H2 12009	ECO103_5218	+		putative minor tail protein
1318	O103:H2 12009	ECO103_5219	+		hypothetical protein
1318	O103:H2 12009	ECO103_5220	+		putative major tail protein
1318	O26:H11 11368	ECO26_1620	+		putative DNA packaging protein
1318	O26:H11 11368	ECO26_1621	+		putative head-tail adaptor
1318	O26:H11 11368	ECO26_1622	+		putative minor tail protein
1318	O26:H11 11368	ECO26_1623	+		putative minor tail protein
1318	O26:H11 11368	ECO26_1624	+		putative major tail protein
1318	O111:H- 11128	ECO111_2405	-		putative major tail protein
1318	O111:H- 11128	ECO111_2406	-		hypothetical protein
1318	O111:H- 11128	ECO111_2407	-		putative minor tail protein
1318	O111:H- 11128	ECO111_2408	-		putative head-tail joining protein
1318	O111:H- 11128	ECO111_2409	-		putative DNA packaging protein
1589	O157:H7 EDL933	Z1162	-		conserved hypothetical protein
1589	O157:H7 EDL933	Z1163	-		conserved hypothetical protein
1589	O157:H7 Sakai	ECs1340	-		conserved hypothetical protein
1589	O157:H7 Sakai	ECs1341	-		conserved hypothetical protein
1589	O157:H7 EC4115	ECH74115_1340	-		conserved hypothetical protein
1589	O157:H7 EC4115	ECH74115_1341	-		conserved hypothetical protein
1589	O103:H2 12009	ECO103_3782	+
1589	O26:H11 11368	ECO26_1298.1	-		hypothetical protein
1589	O26:H11 11368	ECO26_1299	-		hypothetical protein
1589	O111:H- 11128	ECO111_1245	-		hypothetical protein
1589	O111:H- 11128	ECO111_1246	-		hypothetical protein
3332	O157:H7 EC4115	ECH74115_2189	-		hypothetical protein
1226	O157:H7 EDL933	Z1821	-		conserved hypothetical protein
1226	O157:H7 EDL933	Z1822	+		putative secreted effector protein
1226	O157:H7 EDL933	ECO571642	+		hypothetical protein
1226	O157:H7 Sakai	ECs1560	+		putative secreted effector protein
1226	O157:H7 Sakai	ECO571550	+		hypothetical protein
1226	O157:H7 Sakai	ECO571551	-		hypothetical protein
1226	O157:H7 EC4115	ECH74115_1558	+		putative secreted effector protein
1226	O103:H2 12009	ECO103_1229	+		T3SS secreted effector EspX-homolog
1226	O26:H11 11368	ECO26_3774	-		hypothetical protein
1226	O26:H11 11368	ECO26_3665	-		T3SS secreted effector EspX-like protein
1226	O111:H- 11128	ECO111_1468	+		T3SS secreted effector EspX-homolog
2706	O111:H- 11128	ECO111_1624	+
2284	O157:H7 EC4115	ECH74115_2169	-		Tail assembly protein I
3199	O157:H7 EDL933	Z1782	+		conserved hypothetical protein
3199	O157:H7 Sakai	ECO571509	+		conserved hypothetical protein
3199	O157:H7 EC4115	ECH74115_1841	+		conserved hypothetical protein
3199	O103:H2 12009	ECO103_1186	+		hypothetical protein
3199	O26:H11 11368	ECO26_1938	+		hypothetical protein
3199	O111:H- 11128	ECO111_1061	+		hypothetical protein
2388	O157:H7 EDL933	Z1353	+		putative antirepressor protein Ant
2388	O157:H7 Sakai	ECs1965	+		putative antirepressor protein Ant
2388	O157:H7 EC4115	ECH74115_1530	+		putative antirepressor protein Ant
2388	O103:H2 12009	ECO103_5204	+		putative antirepressor
2388	O26:H11 11368	ECO26_1608	+		putative antirepressor protein
2388	O111:H- 11128	ECO111_2421	-		putative antirepressor
2211	O157:H7 EDL933	Z1177	+		putative tellurium resistance protein A ( tellurium resistance protein TerF) (Partial phage inhibition, colicin resistance and tellurite resistance protein)
2211	O157:H7 Sakai	ECs1358	+		putative tellurium resistance protein A ( tellurium resistance protein TerF) (Partial phage inhibition, colicin resistance and tellurite resistance protein)
2211	O157:H7 EC4115	ECH74115_1356	+		Putative tellurium resistance protein A (Putative tellurium resistance protein TerF) (Partial putative phage inhibition, colicin resistance and tellurite resistance protein) (modular protein)
2211	O26:H11 11368	ECO26_1314	+		putative tellurium resistance protein TerF
2211	O111:H- 11128	ECO111_1261	+		putative tellurium resistance protein TerF
1683	O157:H7 EDL933	Z2120	-	ydfQ	putative membrane-associated lysozyme; Qin prophage
1683	O157:H7 EDL933	Z2121	+		conserved hypothetical protein
1683	O157:H7 EDL933	ECO571929	-		hypothetical protein
1683	O157:H7 EDL933	Z2122	-	essD	putative phage lysis protein S
1683	O157:H7 Sakai	ECs1096	-	ydfQ	putative membrane-associated lysozyme; Qin prophage
1683	O157:H7 Sakai	ECs1098	-		conserved hypothetical protein
1683	O157:H7 Sakai	ECs1097	+		conserved hypothetical protein
1683	O157:H7 Sakai	ECs1099	+		conserved hypothetical protein
1683	O157:H7 Sakai	ECs1100	-		Lysis protein S homolog from lambdoid prophage DLP12
1683	O157:H7 EC4115	ECH74115_1174	-	ydfQ	putative membrane-associated lysozyme; Qin prophage
1683	O157:H7 EC4115	ECH74115_1175	+		conserved hypothetical protein
1683	O157:H7 EC4115	ECH74115_1176	-		Lysis protein S homolog from lambdoid prophage DLP12 (fragment)
1683	O103:H2 12009	ECO103_2258	-		putative endolysin
1683	O103:H2 12009	ECO10_2318	+		conserved hypothetical protein
1683	O103:H2 12009	ECO103_2259	-		putative holin protein
1683	O26:H11 11368	ECO26_1130	+		putative holin protein
1683	O26:H11 11368	ECO26_1131	-		hypothetical protein
1683	O26:H11 11368	ECO26_1132	+		putative endolysin
1683	O111:H- 11128	ECO111_1071	+		putative holin protein
1683	O111:H- 11128	ECO111_1072	-		hypothetical protein
1683	O111:H- 11128	ECO111_1073	+		putative endolysin
1064	O157:H7 EDL933	Z1823	+		conserved hypothetical protein
1064	O157:H7 EDL933	Z1824	+		conserved hypothetical protein
1064	O157:H7 EDL933	ECO571645	+		conserved hypothetical protein
1064	O157:H7 Sakai	ECs1561	+		conserved hypothetical protein
1064	O157:H7 Sakai	ECO571553	+		conserved hypothetical protein
1064	O157:H7 EC4115	ECH74115_1559	+		conserved hypothetical protein
1064	O157:H7 EC4115	ECH74115_1560	-		conserved hypothetical protein
1064	O103:H2 12009	ECO103_1230	+		T3SS secreted effector EspN-homolog
1064	O26:H11 11368	ECO26_3664	-		T3SS secreted effector EspN-like protein
1064	O111:H- 11128	ECO111_1469	+		T3SS secreted effector EspN-homolog
1045	O157:H7 EDL933	Z0955	-		putative outer membrane protein
1045	O157:H7 EDL933	Z0956	+		Antitermination protein Q
1045	O157:H7 EDL933	ECO570814	+		hypothetical protein
1045	O157:H7 EDL933	Z0957	+		conserved hypothetical protein
1045	O157:H7 EDL933	Z0958	+		conserved hypothetical protein
1045	O157:H7 Sakai	ECs0814	-		putative outer membrane protein
1045	O157:H7 Sakai	ECO570810	+		hypothetical protein
1045	O157:H7 Sakai	ECs0815	+		Antitermination protein Q
1045	O157:H7 Sakai	ECs0816	+		conserved hypothetical protein
1045	O157:H7 Sakai	ECO570813	+		conserved hypothetical protein
1045	O157:H7 EC4115	ECH74115_0887	-		putative outer membrane protein
1045	O157:H7 EC4115	ECH74115_0888	+		Antitermination protein Q
1045	O157:H7 EC4115	ECH74115_0889	+		conserved hypothetical protein
1045	O157:H7 EC4115	ECH74115_0890	+		conserved hypothetical protein
1045	O103:H2 12009	ECO103_0766	-		putative systemic factor protein SfpA
1045	O103:H2 12009	ECO103_0767	+		putative late gene regulator
1045	O103:H2 12009	ECO103_0768	+		hypothetical protein
1045	O103:H2 12009	ECO103_0769	+		putative TciB/TerA-like protein
1045	O26:H11 11368	ECO26_0856	-		putative systemic factor protein A
1045	O26:H11 11368	ECO26_0857	+		putative late gene regulator
1045	O26:H11 11368	ECO26_0858	+		hypothetical protein
1045	O26:H11 11368	ECO26_0887	+		conserved hypothetical protein
1045	O26:H11 11368	ECO26_0859	+		hypothetical protein
1045	O111:H- 11128	ECO111_0790	-		putative TciB/TerA-like protein
1045	O111:H- 11128	ECO111_0791	-		hypothetical protein
1045	O111:H- 11128	ECO111_0792	-		putative late gene regulator
1045	O111:H- 11128	ECO111_0793	+		putative systemic factor protein
2036	O157:H7 EDL933	Z2104	+		putative ARAC-type regulatory protein from phage origin
2036	O157:H7 Sakai	ECs2191	-		putative ARAC-type regulatory protein from phage origin
2036	O157:H7 Sakai	ECO572193	+		hypothetical protein
2036	O157:H7 EC4115	ECH74115_2194	-		putative ARAC-type regulatory protein from phage origin
2036	O157:H7 EC4115	ECH74115_2195	+		hypothetical protein
2036	O103:H2 12009	ECO103_2407	-		putative AraC family regulatory protein
2036	O26:H11 11368	ECO26_1201	+		putative regulatory protein
2036	O111:H- 11128	ECO111_2594	-		putative AraC family regulatory protein
938	O157:H7 EDL933	ECO573952	-		hypothetical protein
938	O157:H7 EDL933	Z4325	+		conserved hypothetical protein
938	O157:H7 EDL933	ECO573954	+		hypothetical protein
938	O157:H7 EDL933	Z4326	+		putative enterotoxin
938	O157:H7 EDL933	Z4327	-		conserved hypothetical protein
938	O157:H7 EDL933	Z4328	+		conserved hypothetical protein
938	O157:H7 EDL933	Z4329	+		conserved hypothetical protein
938	O157:H7 Sakai	ECs3854	+		conserved hypothetical protein
938	O157:H7 Sakai	ECO573890	-		hypothetical protein
938	O157:H7 Sakai	ECs5518	-		conserved hypothetical protein
938	O157:H7 Sakai	ECO573892	+		hypothetical protein
938	O157:H7 Sakai	ECs3855	+		putative enterotoxin
938	O157:H7 Sakai	ECs3857	+		conserved hypothetical protein
938	O157:H7 Sakai	ECs3858	+		conserved hypothetical protein
938	O157:H7 EC4115	ECO57k_4083	+		hypothetical protein
938	O157:H7 EC4115	ECH74115_4282	-		hypothetical protein
938	O157:H7 EC4115	ECH74115_4283	+		conserved hypothetical protein
938	O157:H7 EC4115	ECH74115_4284	+		putative enterotoxin
938	O157:H7 EC4115	ECH74115_4285	-		conserved hypothetical protein
938	O157:H7 EC4115	ECH74115_4286	+		conserved hypothetical protein
938	O157:H7 EC4115	ECH74115_4287	+		conserved hypothetical protein
938	O103:H2 12009	ECO103_3559	+		hypothetical protein
938	O103:H2 12009	ECO10_3673	-		conserved hypothetical protein
938	O103:H2 12009	ECO103_3560	+	espL2	T3SS secreted effector EspL-like protein
938	O103:H2 12009	ECO103_3561	+	nleB1	T3SS secreted effector NleB-like protein
938	O103:H2 12009	ECO103_3562	+	nleE	T3SS secreted effector NleE-like protein
938	O26:H11 11368	ECO26_5293	-		T3SS secreted effector NleE-homolog
938	O26:H11 11368	ECO26_5294	-		T3SS secreted effector NleB-homolog
938	O26:H11 11368	ECO26_5295	-		T3SS secreted effector EspL-homolog
938	O26:H11 11368	ECO26_5296	-		hypothetical protein
938	O26:H11 11368	ECO26_5513	+		conserved hypothetical protein
938	O111:H- 11128	ECO111_5004	-		T3SS secreted effector NleE-like protein
938	O111:H- 11128	ECO111_5005	-		T3SS secreted effector NleB-like protein
938	O111:H- 11128	ECO111_5006	-
938	O111:H- 11128	ECO111_5007	-
938	O111:H- 11128	ECO1A5183	+		conserved hypothetical protein
3104	O103:H2 12009	ECO10_3937	+		fragment of conserved hypothetical protein (partial)
2916	O157:H7 EC4115	ECH74115_3539	+		hypothetical protein
1729	O157:H7 EDL933	Z3349	-		putative DNA N-6-adenine-methyltransferase from phage origin
1729	O157:H7 Sakai	ECs2981	-		putative DNA N-6-adenine-methyltransferase from phage origin
1729	O157:H7 EC4115	ECH74115_3545	-		putative DNA N-6-adenine-methyltransferase from phage origin
1729	O103:H2 12009	ECO103_5192	+		putative DNA methylase
1729	O26:H11 11368	ECO26_1593	+		putative DNA methylase
1729	O111:H- 11128	ECO111_1145	+		putative DNA methylase
